# Supplementary material for: Toward a unified understanding of drug-drug interactions: mapping Japanese drug codes to RxNorm concepts
Source: J Am Med Inform Assoc. 2024 May 17;31(7):1561–8. doi: 10.1093/jamia/ocae094 (PMC11187495; doi:10.1093/jamia/ocae094)
Supplement: ocae094_Supplementary_Data [file ocae094_supplementary_data.zip]

Archive with 4 entries (3 files):
- ocae094_Supplementary_Data/
- ocae094_Supplementary_Data/SupplementaryData.xls
- ocae094_Supplementary_Data/SupplementaryFigure.pdf
- ocae094_Supplementary_Data/SupplementaryTable.docx
