# Supplementary material for: Toward a unified understanding of drug-drug interactions: mapping Japanese drug codes to RxNorm concepts
Source: J Am Med Inform Assoc. 2024 May 17;31(7):1561–8. doi: 10.1093/jamia/ocae094 (PMC11187495; doi:10.1093/jamia/ocae094)
Supplement: ocae094_Supplementary_Data [file ocae094_supplementary_data.zip › ocae094_Supplementary_Data/SupplementaryData.xls]

## Sheet: SupplementaryData1
Supplementary Data. Cohen's Kappa values in Figure 5.
	FrenchDB HC	FrenchDB OC	FrenchDB NI	NDF-RT HC	NDF-RT OC	NDF-RT NI	ONC HC	ONC OC	ONC NI	OSCAR HC	OSCAR OC	OSCAR NI	World-Vista HC	World-Vista OC	World-Vista NI	KEGG HC	KEGG OC	KEGG NI
FrenchDB HC
FrenchDB OC	-0.00947
FrenchDB NI	-0.00961	-0.53184
NDF-RT HC	0.11836	0.00641	-0.00331
NDF-RT OC	-0.00432	0.04041	-0.01216	-0.00686
NDF-RT NI	-0.00104	-0.01413	0.04952	-0.00903	-0.02865
ONC HC	0.05544	0.02676	-0.00885	0.11104	0.04778	-0.00243
ONC OC	-0.00749	0.04653	-0.01403	-0.00712	0.00237	8e-05	-0.01057
ONC NI	-0.00054	-0.02224	0.07226	-0.00122	-0.00114	0.05458	-0.01538	-0.03378
OSCAR HC	0.01757	-9e-05	-0.0001	0.04883	0.00915	-0.00041	0.04291	-0.0017	-0.00034
OSCAR OC	-0.00199	0.03896	-0.01231	0.0017	0.02956	-0.0014	-0.00936	0.25157	-0.01168	-0.00174
OSCAR NI	-3e-05	-0.01231	0.03821	-0.00033	-0.00147	0.03595	-2e-05	-0.01193	0.21355	-0.00179	-0.0612
World-Vista HC	0.3232	0.0148	-0.00803	0.05971	0.01174	-0.00073	0.1911	-0.0065	-0.00214	0.0096	-0.00711	0.0002
World-Vista OC	-0.00654	0.27964	-0.09273	0.02602	0.08206	-0.00641	0.00662	0.01121	-0.00109	-0.00175	0.0073	-0.00048	-0.00741
World-Vista NI	-0.00265	-0.09737	0.29543	-0.00188	-0.00528	0.10244	-0.00271	-0.00058	0.04373	4e-05	-0.00031	0.00331	-0.00804	-0.0938
KEGG HC	0.14515	-0.00911	-0.00276	0.07437	0.01569	-0.00288	0.06596	-0.02029	-0.00135	0.01729	-0.00632	-0.00011	0.05368	-0.00408	-0.00136
KEGG OC	-0.00501	-0.23813	0.52907	-0.00364	-0.00348	0.03384	-0.00769	-0.00624	0.0647	-0.00101	-0.02296	0.10721	-0.00369	-0.03887	0.17643	-0.05054
KEGG NI	-0.00052	0.55216	-0.23765	0.00622	0.01546	-0.00372	0.02997	0.04	-0.01216	0.00292	0.1201	-0.02322	0.01104	0.18611	-0.04015	-0.04381	-0.30941
* HC: Highest class; OC: Other class; NI: No information.
